# Supplementary material for: A Serial Mediation Model of Insecure Attachment and Psychological Distress: The Role of Dispositional Shame and Shame-Coping Styles
Source: Int J Environ Res Public Health. 2023 Feb 11;20(4):3193. doi: 10.3390/ijerph20043193 (PMC9966328; doi:10.3390/ijerph20043193)
Supplement: Supplementary file 1 [file ijerph-20-03193-s001.zip]

Archive with 1 entries (1 files):
- ijerph-2146195-supplementary.pdf
